# Supplementary material for: TransLeish: Identification of membrane transporters essential for survival of intracellular Leishmania parasites in a systematic gene deletion screen
Source: Nat Commun. 2025 Jan 2;16:299. doi: 10.1038/s41467-024-55538-7 (PMC11696137; doi:10.1038/s41467-024-55538-7)
Supplement: Supplementary file 10 — Source Data [file 41467_2024_55538_MOESM10_ESM.xlsx]

## Sheet: Figure 1
Figure 1
Species	H. sapiens	M. musculus	C. elegans	P. tetraurelia	T. thermophila	C. reinhardtii	M. pusilla	C. neoformans	T. cruzi	D. discoideum	O. lucimarinus	T. brucei	S. cerevisiae	L. major	*L. mexicana	S. pombe	E. histolytica	P. falciparum	T. parva	C. parvum	E. cuniculi
Number of transporter proteins	1467	1290	669	1272	919	519	505	445	411	373	338	337	341	270	312	206	191	123	107	93	57
total # chromosomes	46	40	12	20	225	17	12	12	41	6	21	11	16	34	34	3	14	14	4	8	11		Genebank?
Species	#transporters/#total protein encoding genes	Number of transporter proteins	Reference for number of transporter proteins	Protein count	Link to reference data/strain (protein count)	Cellularity	Parasitism		https://www.uniprot.org/proteomes?query=*
C. neoformans	0.0660237	445	TransportDB2 (http://www.membranetransport.org/transportDB2/index.html)	6740	https://www.uniprot.org/taxonomy/214684	Unicellular	Facultative parasite
S. cerevisiae	0.0562706	341	TransportDB2 (http://www.membranetransport.org/transportDB2/index.html)	6060	https://www.uniprot.org/taxonomy/559292	Unicellular	Free-living
M. pusilla	0.0492683	505	TransportDB2 (http://www.membranetransport.org/transportDB2/index.html)	10250	https://www.uniprot.org/taxonomy/564608	Unicellular	Free-living
O. lucimarinus	0.0456572	338	TransportDB2 (http://www.membranetransport.org/transportDB2/index.html)	7403	https://www.uniprot.org/taxonomy/436017	Unicellular	Free-living
S. pombe	0.040258	206	TransportDB2 (http://www.membranetransport.org/transportDB2/index.html)	5117	https://www.uniprot.org/taxonomy/284812	Unicellular	Free-living
T. brucei	0.0392454	337	TransportDB2 (http://www.membranetransport.org/transportDB2/index.html)	8587	https://www.uniprot.org/taxonomy/9606	Unicellular	Obligate parasite
T. parva	0.0383925	107	TransportDB2 (http://www.membranetransport.org/transportDB2/index.html)	2787	https://www.uniprot.org/taxonomy/5875	Unicellular	Obligate parasite
L. mexicana	0.0383104	312	Albuquerque-Wendt et al (2024) - this paper	8144	https://tritrypdb.org/tritrypdb/app/record/dataset/NCBITAXON_929439#genecount	Unicellular	Obligate parasite
T. thermophila	0.0340686	919	TransportDB2 (http://www.membranetransport.org/transportDB2/index.html)	26975	https://www.uniprot.org/taxonomy/312017	Unicellular	Free-living
L. major	0.0335904	270	TransportDB2 (http://www.membranetransport.org/transportDB2/index.html)	8038	https://www.uniprot.org/taxonomy/5664	Unicellular	Obligate parasite
P. tetraurelia	0.0322344	1272	TransportDB2 (http://www.membranetransport.org/transportDB2/index.html)	39461	https://www.uniprot.org/taxonomy/5888	Unicellular	Free-living
D. discoideum	0.0293101	373	TransportDB2 (http://www.membranetransport.org/transportDB2/index.html)	12726	https://www.uniprot.org/taxonomy/44689	Unicellular	Free-living
E. cuniculi	0.0279275	57	TransportDB2 (http://www.membranetransport.org/transportDB2/index.html)	2041	https://www.uniprot.org/taxonomy/284813	Unicellular	Obligate parasite
C. reinhardtii	0.0275639	519	TransportDB2 (http://www.membranetransport.org/transportDB2/index.html)	18829	https://www.uniprot.org/taxonomy/3055	Unicellular	Free-living
C. elegans	0.0250506	669	TransportDB2 (http://www.membranetransport.org/transportDB2/index.html)	26706	https://www.uniprot.org/taxonomy/6239	Multicellular	Free-living
C. parvum	0.0244415	93	TransportDB2 (http://www.membranetransport.org/transportDB2/index.html)	3805	https://www.uniprot.org/taxonomy/353152	Unicellular	Obligate parasite
E. histolytica	0.0239769	191	TransportDB2 (http://www.membranetransport.org/transportDB2/index.html)	7966	https://www.uniprot.org/taxonomy/294381	Unicellular	Obligate parasite
M. musculus	0.0235922	1290	TransportDB2 (http://www.membranetransport.org/transportDB2/index.html)	54679	https://www.uniprot.org/taxonomy/10090	Multicellular	Free-living
P. falciparum	0.0229435	123	TransportDB2 (http://www.membranetransport.org/transportDB2/index.html)	5361	https://www.uniprot.org/taxonomy/36329	Unicellular	Obligate parasite
T. cruzi	0.0213595	411	TransportDB2 (http://www.membranetransport.org/transportDB2/index.html)	19242	https://www.uniprot.org/taxonomy/353153	Unicellular	Obligate parasite
H. sapiens	0.0177779	1467	TransportDB2 (http://www.membranetransport.org/transportDB2/index.html)	82518	https://www.uniprot.org/taxonomy/9606	Multicellular	Free-living

## Sheet: Figure 3A
Figure 3A
Time (h)	Replicate 1	Replicate 2	Replicate 3
0:00:00	1000000	1000000	1000000
24:00:00	14000000	12500000	12600000
48:00:00	16200000	16300000	14800000

## Sheet: Figure 3C
Figure 3C
Parental	KO LmxM.28.0350	KO LmxM.13.1210	KO LmxM.14.1355	KO LmxM.08_29.0650	KO LmxM.14.1460	KO LmxM.21.1340	KO LmxM.17.1230	KO LmxM.12.0520	¬•LmxM.33.3060	¬•¬•LmxM.10.1020	KO LmxM.08_29.2780	KO LmxM.01.0810	KO LmxM.31.2660	KO LmxM.19.0310	KO LmxM.31.1110	KO LmxM.32.3040
7.26	6.45	6.51	6.79	6.27	6.99	6.95	8	8.89	11.61	12.16	12.72	18.09	20.62	32.85	17.17	32.07
7.26	6.54	6.86	6.43	7.26	7.17	7.51	8.41	8.22	10.69	12.51	13.76	12.67	20.85	17.97	18.11	55.21
6.56	6.58	6.5	6.51	6.53	7	7.31	7.69	8.87	10.37	14.25	12.6	13.58	19.54	15.59	28.58	73.92
6.29	6.04	5.93	6.28	6.19	6.74	7.14	7.31	7.6	9.05	12.23	14.5	14.04	19.18	16.78	37.02	83.61
6.77
6.7
6.36
6.12
6.07
6.63
6.62
6.35

## Sheet: Figure7C,D
M199 all	Cell line	pH	Replicate	Raw count	Volume pipetted into 5 mL	Dilution Factor	Volume taken by CASY probe	Volume normalisation to 1 mL	Normalisation of counts for 1 mL	Final Density (p/ml)	Average Density	Standard Deviation																Tested washing used cuvettes, twice, with casy ton (pipetting directly and shaking as opposed to submerging) and background was comparable to new cuvette (300 vs 400 counts, respectively)
06.06.2022	Cas 9	7.4	1	5550	2.5	2000	400	1000	13875	27750000
Figure 7C and 7D
06.06.2022	350	7.4	1	6687	2.5	2000	400	1000	16717.5	33435000
06.06.2022	352	7.4	1	8399	2.5	2000	400	1000	20997.5	41995000
Date	Finished counts at 15h30
06.06.2022	350	7.4	1	13962	250	20	400	1000	34905	698100
06.06.2022	350	7.4	2	14375	250	20	400	1000	35937.5	718750
06.06.2022	350	7.4	3	14566	250	20	400	1000	36415	728300	715050	15436.2
06.06.2022	350	5.5	1	14592	250	20	400	1000	36480	729600
06.06.2022	350	5.5	2	14829	250	20	400	1000	37072.5	741450
06.06.2022	350	5.5	3	14051	250	20	400	1000	35127.5	702550	724533	19938.8
06.06.2022	352	7.4	1	17098	250	20	400	1000	42745	854900
06.06.2022	352	7.4	2	17145	250	20	400	1000	42862.5	857250
06.06.2022	352	7.4	3	17566	250	20	400	1000	43915	878300	863483	12885.3
06.06.2022	352	5.5	1	16522	250	20	400	1000	41305	826100
06.06.2022	352	5.5	2	16424	250	20	400	1000	41060	821200
06.06.2022	352	5.5	3	16742	250	20	400	1000	41855	837100	828133	8142.69
06.06.2022	Parental	7.4	1	19230	250	20	400	1000	48075	961500
06.06.2022	Parental	7.4	2	19377	250	20	400	1000	48442.5	968850
06.06.2022	Parental	7.4	3	19065	250	20	400	1000	47662.5	953250	961200	7804.33												Dividing				Non dividing
06.06.2022	Parental	5.5	1	18317	250	20	400	1000	45792.5	915850
06.06.2022	Parental	5.5	2	18173	250	20	400	1000	45432.5	908650
06.06.2022	Parental	5.5	3	18654	250	20	400	1000	46635	932700	919067	12343.5
07.06.2022	350	7.4	1	13531	25	200	400	1000	33827.5	6765500
07.06.2022	350	7.4	2	13869	25	200	400	1000	34672.5	6934500
07.06.2022	350	7.4	3	15147	25	200	400	1000	37867.5	7573500	7.09117e+06	426174
07.06.2022	350	5.5	1	7046	25	200	400	1000	17615	3523000
07.06.2022	350	5.5	2	6389	25	200	400	1000	15972.5	3194500
07.06.2022	350	5.5	3	6238	25	200	400	1000	15595	3119000	3.27883e+06	214798
07.06.2022	352	7.4	1	13026	25	200	400	1000	32565	6513000
07.06.2022	352	7.4	2	12712	25	200	400	1000	31780	6356000
07.06.2022	352	7.4	3	12697	25	200	400	1000	31742.5	6348500	6.40583e+06	92884.8
07.06.2022	352	5.5	1	5706	25	200	400	1000	14265	2853000
07.06.2022	352	5.5	2	5500	25	200	400	1000	13750	2750000
07.06.2022	352	5.5	3	5980	25	200	400	1000	14950	2990000	2.86433e+06	120401
07.06.2022	Parental	7.4	1	23066	25	200	400	1000	57665	11533000
07.06.2022	Parental	7.4	2	22817	25	200	400	1000	57042.5	11408500
07.06.2022	Parental	7.4	3	22530	25	200	400	1000	56325	11265000	1.14022e+07	134112
07.06.2022	Parental	5.5	1	19331	25	200	400	1000	48327.5	9665500
07.06.2022	Parental	5.5	2	19813	25	200	400	1000	49532.5	9906500
07.06.2022	Parental	5.5	3	19553	25	200	400	1000	48882.5	9776500	9.78283e+06	120625
07.06.2022	350	7.4	1	27755	250	20	400	1000	69387.5	1387750
07.06.2022	350	7.4	2	27934	250	20	400	1000	69835	1396700
07.06.2022	350	7.4	3	28564	250	20	400	1000	71410	1428200	1.40422e+06	21246.8
07.06.2022	350	5.5	1	23979	250	20	400	1000	59947.5	1198950
07.06.2022	350	5.5	2	24479	250	20	400	1000	61197.5	1223950
07.06.2022	350	5.5	3	24777	250	20	400	1000	61942.5	1238850	1.22058e+06	20161.9
07.06.2022	352	7.4	1	27738	250	20	400	1000	69345	1386900
07.06.2022	352	7.4	2	27312	250	20	400	1000	68280	1365600
07.06.2022	352	7.4	3	29023	250	20	400	1000	72557.5	1451150	1.40122e+06	44535.7
07.06.2022	352	5.5	1	20747	250	20	400	1000	51867.5	1037350
07.06.2022	352	5.5	2	20414	250	20	400	1000	51035	1020700
07.06.2022	352	5.5	3	20897	250	20	400	1000	52242.5	1044850	1034300	12360.5
07.06.2022	Parental	7.4	1	27524	250	20	400	1000	68810	1376200
07.06.2022	Parental	7.4	2	27745	250	20	400	1000	69362.5	1387250
07.06.2022	Parental	7.4	3	26981	250	20	400	1000	67452.5	1349050	1.37083e+06	19657.3
07.06.2022	Parental	5.5	1	26817	250	20	400	1000	67042.5	1340850
07.06.2022	Parental	5.5	2	25946	250	20	400	1000	64865	1297300
07.06.2022	Parental	5.5	3	25717	250	20	400	1000	64292.5	1285850	1308000	29019.3
08.06.2022	350	7.4	1	21856	25	200	400	1000	54640	10928000
08.06.2022	350	7.4	2	21050	25	200	400	1000	52625	10525000
08.06.2022	350	7.4	3	22347	25	200	400	1000	55867.5	11173500	10875500	327422
08.06.2022	350	5.5	1	4692	25	200	400	1000	11730	2346000
08.06.2022	350	5.5	2	6702	25	200	400	1000	16755	3351000
08.06.2022	350	5.5	3	4719	25	200	400	1000	11797.5	2359500	2685500	576379
08.06.2022	352	7.4	1	21631	25	200	400	1000	54077.5	10815500
08.06.2022	352	7.4	2	21824	25	200	400	1000	54560	10912000
08.06.2022	352	7.4	3	22102	25	200	400	1000	55255	11051000	1.09262e+07	118387
08.06.2022	352	5.5	1	4488	25	200	400	1000	11220	2244000
08.06.2022	352	5.5	2	5613	25	200	400	1000	14032.5	2806500
08.06.2022	352	5.5	3	4787	25	200	400	1000	11967.5	2393500	2.48133e+06	291355
08.06.2022	Parental	7.4	1	27883	25	200	400	1000	69707.5	13941500
08.06.2022	Parental	7.4	2	27687	25	200	400	1000	69217.5	13843500
08.06.2022	Parental	7.4	3	30251	25	200	400	1000	75627.5	15125500	14303500	713557
08.06.2022	Parental	5.5	1	18793	25	200	400	1000	46982.5	9396500
08.06.2022	Parental	5.5	2	17657	25	200	400	1000	44142.5	8828500
08.06.2022	Parental	5.5	3	18689	25	200	400	1000	46722.5	9344500	9.18983e+06	314002
08.06.2022	350	7.4	1	25413	250	20	400	1000	63532.5	1270650
08.06.2022	350	7.4	2	24820	250	20	400	1000	62050	1241000
08.06.2022	350	7.4	3	27279	250	20	400	1000	68197.5	1363950	1.29187e+06	64162.2
08.06.2022	350	5.5	1	16891	250	20	400	1000	42227.5	844550
08.06.2022	350	5.5	2	15256	250	20	400	1000	38140	762800
08.06.2022	350	5.5	3	23928	250	20	400	1000	59820	1196400	934583	230395
08.06.2022	352	7.4	1	26003	250	20	400	1000	65007.5	1300150
08.06.2022	352	7.4	2	25417	250	20	400	1000	63542.5	1270850
08.06.2022	352	7.4	3	25594	250	20	400	1000	63985	1279700	1.28357e+06	15027.8
08.06.2022	352	5.5	1	19999	250	20	400	1000	49997.5	999950
08.06.2022	352	5.5	2	16201	250	20	400	1000	40502.5	810050
08.06.2022	352	5.5	3	18281	250	20	400	1000	45702.5	914050	908017	95093.7
08.06.2022	Parental	7.4	1	23623	250	20	400	1000	59057.5	1181150
08.06.2022	Parental	7.4	2	22968	250	20	400	1000	57420	1148400
08.06.2022	Parental	7.4	3	22407	250	20	400	1000	56017.5	1120350	1.14997e+06	30430.3
08.06.2022	Parental	5.5	1	21133	250	20	400	1000	52832.5	1056650
08.06.2022	Parental	5.5	2	21086	250	20	400	1000	52715	1054300
08.06.2022	Parental	5.5	3	20878	250	20	400	1000	52195	1043900	1.05162e+06	6785.34
09.06.2022	350	7.4	1	19752	25	200	400	1000	49380	9876000
09.06.2022	350	7.4	2	19608	25	200	400	1000	49020	9804000
09.06.2022	350	7.4	3	20545	25	200	400	1000	51362.5	10272500	9.98417e+06	252286
09.06.2022	350	5.5	1	3336	25	200	400	1000	8340	1668000
09.06.2022	350	5.5	2	2031	25	200	400	1000	5077.5	1015500
09.06.2022	350	5.5	3	3970	25	200	400	1000	9925	1985000	1.55617e+06	494330
09.06.2022	352	7.4	1	20084	25	200	400	1000	50210	10042000
09.06.2022	352	7.4	2	20027	25	200	400	1000	50067.5	10013500
09.06.2022	352	7.4	3	20899	25	200	400	1000	52247.5	10449500	1.01683e+07	243914
09.06.2022	352	5.5	1	3264	25	200	400	1000	8160	1632000
09.06.2022	352	5.5	2	2676	25	200	400	1000	6690	1338000
09.06.2022	352	5.5	3	3419	25	200	400	1000	8547.5	1709500	1.55983e+06	195982
09.06.2022	Parental	7.4	1	24006	25	200	400	1000	60015	12003000
09.06.2022	Parental	7.4	2	24442	25	200	400	1000	61105	12221000
09.06.2022	Parental	7.4	3	25442	25	200	400	1000	63605	12721000	12315000	368114
09.06.2022	Parental	5.5	1	14223	25	200	400	1000	35557.5	7111500
09.06.2022	Parental	5.5	2	13068	25	200	400	1000	32670	6534000
09.06.2022	Parental	5.5	3	13605	25	200	400	1000	34012.5	6802500	6816000	288987

## Sheet: Figure 7E
Figure 7E
N352mNG_0.5s.lif - Series0001
mNG-SubG-200ms.lif - Series008.tif
231107-N-Ama-500ms.lif - Series025.tif
mNG-SubG_V1_Ntag.lif - Series005.tif
